# Supplementary material for: Maternal effects in the model system Daphnia: the ecological past meets the epigenetic future
Source: Heredity (Edinb). 2025 Jan 8;134(2):142–54. doi: 10.1038/s41437-024-00742-w (PMC11799227; doi:10.1038/s41437-024-00742-w)
Supplement: Supplementary file 1 — Supplemental Table [file 41437_2024_742_MOESM1_ESM.xlsx]

## Sheet: READ ME
Note To Reader
The tabs listed below are composed of articles cited in the study. For each, we documented the species, number of clones, location the clones were isolated from, and the number of generations the study investigated. Column headers diverage after those core categorizations due to the differences offpsring exposure to the maternal environment. For instatnce, embyros are capable of kiaromone recepti…

## Sheet: Quantity Table
Author	Year	Species	Location	# of clones	# of generations	Food source	Independent: Food Levels	Dependent: Measured / Assayed	Other Condiserations	Other
Boersma	1995	D. galeata	Tjeukemeer, Netherlands	1	1	Chlamydomonas globosa and Scenedesmus obliquus (used pure and a mix of the two resources)	Total content Stock 1mgC/L : Experimental FL = .13, .25, .5, 2.5mgC/L	Egg carbon content, Animal carbon content, clutch size, mother length	Used 1st clutch neonates	3 food treatments with different levels of mgC/L. # of eggs produced at maturation greatest at HF- animals fed only Chlamydomonas always produced fewer eggs than the culture mix. Carbon contenet was low on both LF/HF diets but high on intermideate diet (following Glazier 1992 graph trends) with no sig difference between food type (lowest values again in Chlamy). Carbon content of neonates followe…
Boersma	1997	D. magna	Frankfurt, Germany (lab cultured for many years)	1	1	Scenedesmus acutus	.8mgC/L , Experimental .1, .2, .4, 1.0 mgC/L	Egg quality (contenet == carbon, fat), egg volume	Used 1st clutch neonates	No difference in fat content of eggs. Differenes in volume, carbon, and dry weight of eggs from 4 treatmetns. Pattern was similar for all 4- highest values found from females grown at lowes food level, lowest values from females grown at highest food levels.
Burns	1995	D. magna, pulicaria, hyalina, galeata	All from Max-Planck Institute for Limnology, Plon: Grosser Binnensee, Holstein; South Germany; Schohsee, North Germany	Not specified	1	Scenedesmus acutus	Varied for experiment, the water was conditioned to simulate crowding of the varous species. C content was either .2, 1, 1.5, or 2mgC/L	Body length, growth rates, egg number, egg size (length/width), egg dry wieght, clutch mass calculations, water conditions (algal concentrations, ammonia, oxygen, bacteria)	Crowding via conditioned water ; Neonates were grown using one of the conditioned water treatments, harvested within 6 hours of deposting 1st clutch	D. hyalina and galeata exposed to water that had contained <150 Daphnia- growth rate, adult size, and clutch size at maturation were depressed. Hyalina affected by water from all 3 species. Galeata affected by only magna and hyalina. 1. Crowding- magna repsonded postively to all conditioned water (grew faster, larger at materation, larger clutches) compared to unconditioned magna. Repsonse was ma…
Coakley	2018	D. magna	Kiames population, Scotland (same clone used in Mitchell and Read,2005; Stjermman and Little, 2011; Garbutt and Little, 2014; Clark et al. 2017)	1	2	Chlorella	High = 8.75*10^6 Chlorella per day Low = 1.75*10^6	Body size, reproductive performance (age at first reprodction, number of offspring over 5 clutches)	3rd clutch nenoates used after 3 generation acclimation, neonates subjected within 18h of birth; Larger offspring size from LF and older mothers, earlier age of maturation (older mothers)	1st, 2nd, and 5th clutch offspring used for G0 mothers, G1 offspring exposed to on of the treatments (not form the same animals) == maternal age component
Gabsi et al	2014	D. magna	Aachen, Germany	2	2	Desmodesmus subspicatus	Cleuvers, 1995: 12.5-50 mL/Daphnia @.1mgC/Daphnia Popovic, 1996: 12.5-50 ml/Daphnia @ .1mgC/Daphnia Goser, 1997: 1.25-80mL/Daphn ia @.1 and 1mgC/Daphnia Coors, 1999: 15-80 mL/Daphnia @mgC/Daphina	Maternal traits = body length, age, brood size, brood number, amount of ingested carbon. Nenoate traits = body length	Note- this is a model paper that used data from 4 different studies	Looked at variation of offspring size born from mothers reared under different feeding and density conditions. Model was compared to data from 2 genetically different clones. Clear shift in mothers as to how they provision eggs when food limited, shift from quantity to quality (egg size). Supports the optimal offspring investment theory from Goulden et al. 1987- larger offspring should be produce…
Garbutt and Little	2014b	D. magna	Findland, Germany, Israel, Scotland	8 for feeding rate; 10 for filter screen size	2	Chlorella	High = 5*10^6 Chlorella per day Low = 1.5*10^6	Disease resistance	2nd clutch offspring from 3rd generation animals under constant condtions	Offspring feeding rate- OS from LF mothers have a lower feeding rate (clear fixed amount of algae at a slower rate) -- pair this with infection rates, LF offspring are more resistant. Filter screen size is larger in LF offspring, perhaps maximizing effiencey.
Glazier	1992	D. magna	Laboratory maintained for >1 year	2	2	Chlorella vulgaris	High = 1.5 ugC/mL Low = .3 ugC/mL (5 and 1*10^6 cells/mL)	Egg mass, brood sizes, brood masses, body masses, neonate mass, neonate survival, respirometry	3rd clutch neonates	Clonal difference at HF, one clone, P-S1, has sig higher metabolic cost of maintance and acitivity with smaller brood mass and size. No difference at LF. Egg size increased with brood number, 1st and 2nd sig smaller. One clone, L-F, increased egg size with LF conditions. Neonate mass increased sig with brood number ie maternal size. There is debate between the size of the brood chamber (being the…
Gliwicz and Guisande	1992	D. pulicaria and hyalina	Laboratory maintained	1	1	Scenedesmus acutus	.04, .2, 1 mgC/L	Neonate body wieght, carbon content, lipid content, protein content	Experimental setup used a high flushing rate of food suspension to minimized the influence of grazing; 3rd clutch mothers produced 1st clutch experimental	Both species, LF, produced largest neonates, HF, produced smallest nenoates. Clutch size was greatest in HF mothers, smallest for the LF mothers. 1st cltuch neonates saw greatest effect of mothers food level. Starvation resistance measured by survival time highest in neoantes from LF mothers and shortest in neonates from HF mothers- related to their size and carbon content (neonates). Greater res…
Gorbi et al.	2011	D. magna	Verbania Pallanza, Italy; Lyon, France	2	1	Scenedesmus acutus	HALD (high algae denstiy and low daphnia density); LALD; HAHD; HAHD. (2.20, .44, 2.20, 2.76 mgC/L)	Age at maturation, mean body length, survival, sex of offspring, body size of neonates, fecundity	Resource depleteing and crowding, 4th clutch neonates used as experimental	Clonal differences: L age at maturation sig increased with reduction of food avaiblibity, not by crowding. Significantly longer time to reach maturity, size was greater in clone L than P. Both clones, more P than L, had smaller body size in LF. Fecundity was higher in P at low food crowded conditions. Abortion rate decreased in P at low food. In all conditions, L offspring larger than P. Both clo…
Guisande and Gliwicz	1992	D. pulicaria and hyalina	Laboratory maintained, Plon Schleswig-Holstein, Germany	1	1	Scenedesmus acutus	.04, .2, 1 mgC/L	Maternal investment (egg content, size, clutch size), offspring size, body carbon, mass of neonates	Protein, lipid, carbon content, dry wieght of eggs of first 3 broods	Species differences, hyalina did not differ in body length, protein content, body carbon, or dry mass at either food level. Pulicaria saw sign reduction in body length, protein content, lipid content, body carbon, and dry mass in LF. Reduction in clutch size and increase in age at matruation for both species. LF saw sign increase in egg size and embryonic development time; asscoiated with higher …
Harney et al.	2017	D. magna	Kniphagen, Ostholstein Germany; Bogarzo-to, Kikungsaginemzeti Park, Hungary; Ness Cheshire, UK	3	2	Chlorella vulgaris	HF = 200 cells/uL. LF = 40 cells/uL; Experimental (3 generations post) 12, 26, 59, 133 cells/uL	Neonate size at birth, instars before maturation, growth before maturation, PMRN, growth during maturation, age at maturation, size at maturation, number of offpsring in clutch 1	Probabilistic maturation reaction norm (PMRN); 3 generations ; All from 3rd clutch, Ggma, Gma, Ma, EXP	Neonate size influenced by maternal environment in a clone-dependent manner- two clones produced larger neonate when mothers were in LF treatment. All three clones show maternal effect interation with offspring environment to shape the phenotype of offspring. Maternal environment contributes significantly to the phenotypic variation at all stages of ontogeny. Possible fitness advantage when match…
Hearn et al.	2018	D. magna	Kaimes Pond, Leitholm Scottland	1	3	Chlorella vulgaris	2.5*10^6 initally; Exp = 5*10^6 cells/Daphnia, 1*10^6 cells/Daphnia	miRNAs	3 generations *Great schematic for showing possible contamination via germline of a signal	3 Exp- 1.Maternal Food used 2nd clutch after acclimation 2. Maternal aging 1st clutch 3. Maternal age variation in eggs- 1st and 5th clutch eggs. miRNAs are a response to environmental food stressors and maternal age (differental expression). Eggs showed the same differential expression profile as mothers but expression was reduced in daughters and lost in granddaughters. Indicates that miRNAs ar…
LaMontagne and McCauley	2001	D. pulex	Glenmore Reservoir Calgary, Alberta	1	2	Chlamydomonas reinhardii	.1, .2, .4, .6 mgC/L (materanl food)	Body length, clutch size, ephippium, shed exuvium, ingestion rate, survivorship to maturity, juvenile growth rate	Step down experiment	Neonates from HF mothers larger but did not show a sign higher growth rate. When there is a mismatch between maternal and offspring environment, offspring switch to ephippial production, which is higher when the mismathc is higher. Suggests a generational memory
Li and Jiang	2014	D. pulex	Yingtao River, China	1	2	Chlorella pyrenoidosa and Microcystis aeruginosa	HF = 1000 ugC/L, LF = 200 ugC/L ; Good Food = 100% Chlorella, Poor = 1:1 Chlorella and Microcystis at a carbon content of 400ugC/L	Mother fecundity, neonate size	This was to test Mat food environment/ age effects on offspring resistance to MC; 3rd brood neonate used	Offspring from LF larger with lower fecundity. When fed toxic algea, LF offspring had sign higher intrinsic rate of population increase. ** Maternal age also had simliar effect as LF
McKee and Ebert	1996	D. magna	Nothern Germany	1	2	Chlamydomonas reinhardii	HF = 150,000 cells/mL, LF = 10,000 cells/mL	Clutch size, neonate length, neonate weight, mother weight, mother inter-clutch growth rate	Also used temerature and maternal phenotype. Exp = 3rd clutch from 3 generations maintained at constant conditions (1st clutch used for each of the 3 generations)	Clutch size increased with number, HF clutch size larger than LF. Mother wieght heavier at birth under LF conditions but lighter at release. Interaction with temerpature and FL. Significant relationship between mother weight and clutch size; newborn weight and mother weight. Negative corelation between offspring wieght and clutch size. ** Match with Taylor 1985 pulex, the algae level here is equi…
Pieters and Liess	2005	D. magna	Brayer, Monheim, Germany	1	1	Desmodesmus subspicatus	HF = .75 mgC/L (5.3*10^5 cells/mL or .07 mgC /Daphnia) , LF = .21 mgC/L (1.5*10^5 cells/mL or .02mgC / Daphnia)	Life table (survival, body length, reproduction, population growth rate)	Daphnia life tables, animals reared for 2 generations at the listed conditions	Body length of neonates from HF mothers significantly lower than LF- this trend persisted through the experiemnt. Higher fecundity, decreased age at materation seen in offspring from LF mothers. Offspring from LF mothers also showed decreased sensativty to fenvalerate (toxin)
Tessier and Consolatti	1989	D. pulicaria, D. galeata mendotae, and D. parvula	Southwest Michigan and Central Ohio (parvula)	5, 1, 2	1	Ankistrodesmus falcatus	HF = 2.5mg dry weight/L or 5*10^4 cells/mL, LF = 3*10^3 cells/mL	Life history traits (neonate and adult body length, dry weight, time to maturation, body length at maturation, number of eggs in first clutch), survival	Starvation for only pulicaria and parvula	Ability to resist starvation increases sharply with maternal investment. Both H and LF, trend is that larger neonate size = increase in fitness. Magnitude of this fitness difference much greater in offspring from LF mothers. ** Size at birth is a reliable predictor of per offsrping investment for 3 species tested.
Tessier and Consolatti	1991	D. pulicaria and pulex	Barry County, Southwest Michigan	4, 2	1	Ankistrodesmus falcatus	2, 10, 40*10^3 cells/mL	Clutch size (viable neonates), neonate length and mass, adult and neonate carbon/hydrogen/nitrogen content, life table, survivorship	Experiments started with neoantes from 2-5th clutch mothes.	Daphnia manipulate neonate mass in response to food density in the environment. Different reaction norms for pulex vs pulicaria, but the response was similar. Largest neonates not produced in LF treatment. Qualitative shift from quantitative.
Tessier et al.	1983	D. magna and galeata mendotae	Marsh Creek Resivior, Chester County Pennsylvania	1	1	Ankistrodesmus falcatus and Chlamydomonas reinhardtii	2.5 mg/L of 1:1 mix; HF = >5mg/L, LF = .1mg/L	Juvenile and adult body mass and visible lipid content, egg mass and content, lipid analysis, neonate growth rate, survival	Starvation as well	Starvation time is corelated to body mass- this can be modified by triacylglycerol storage and reproducitve allocation. Animals with high maternal lipid survrived twice as long compared to low, even though they have the same body mass.
Nguyen et al.	2020	D. magna	1	1		Chlorella vulgaris	HF = 5.12*10^7 cells/daphnia; MF = 6.4*10^6 cells/daphnia; LF = 1.6*10^6 cells/daphnia	DNMT3 expression, clutch size	NA
Agrelius et al.	2023	D. pulex	Not specified	2	2	Ankistrodesmus falcatus	HF = 20,000 cells/1mL, LF = 5,000 cells/1mL	Time to maturation, clutch interval, clutch size, DNA methyltransferase gene expression	3 accimlation generations prior to experiment, all animals taken from 3rd clutch
Dudycha and Lynch	2005	D. puluex, D. ambigua, D. obtusa, D. mendotae, D. parvula	Not specified	1	1	Chlamydomonas and Scenedesmus	HF = 1.54 ug C/mL; LF = 0.154 ug C/mL	Dry mass of eggs, length	2 acclimation generations
Hasoon and Plaistow	2020	D. pulex	Wales, UK	Not directly specified, sampled from one location	2	Chlorella vulgaris	HF = 200,000 cells/mL, LF = 40,000 cells/mL	6 Life history traits (mean neonate size, pre- post-maturation growth rates, size at maturaity, fecundity for 3 clutches), embryonic development	Most data from 3rd clutch eggs, some from 5th clutch
Porter et al.	1983	D. magna	EPA-Deluth strain	1	2	Chlamydomonas reinhardii	1*10^3, 1*10^4, 1*10^5, 1*10^6 cells/cm3	Size at death, growth, number of instarts, LT50; neonate molts, day of onset of reproduction, size at reproduction, number of offspring; offspring fatality; brood size, brood duration, number of females prodced	NA
Tillmann and Lampert	1984	D. magna, D. pulicaria, D. longispina	Frankfurt, Germany; Etterheim, Germany; Frankfurt, Germany	Not specified	1	Scenedesmus acutus	HF = 2.0 mg C/L, LF = ranged, total of 5 lower than HF	Egg weight (dry), body length, body weight (dry), female offspring released	Food also decreased over time because of grazing.
Lampert	1994	D. pulicaria, D. cucullata, D. hyalina	Laboratory maintained for >1 year	Not specified	1	Scenedesmus acutus	HF = 1.0 m C/L, LF = 0.08 mg C/L	Fliter screen size, filtering rates	NA

## Sheet: Quality Table
Author	Year	Species	Isolated From	# of clones	# of generations	Algal Food source	Independent: Food qaulity	Dependent: Measured / Assayed	Other Condiserations	Other
Becker and Boersma	2003	D. magna	Frankfurt, Germany; laboratory cultured for many years	1	2	Scenedesmus obliquus	EPA quantity, Phosphorus levels (C:P ratios); total of 11 treatments	Dry mass, weight at first reproduction, somatic growth rate, reproductive investment (number of offspring)	Used 3rd brood for experimental animals, ***Replicated condions for F1
Becker and Boersma	2007	D. magna	Frankfurt, Germany; laboratory cultured for many years	1	2	Chlamydomonas, Scendesmus obliquus	ESA/EPA/ARA quantities	Female body size, reproductive investment, dry mass	3 different experiments; Altering food sources EXP2; Delayed enrichment of fatty acids for EXP3
Boersma and Kreutzer	2007	D. magna	Cultures from Max-Planck-Institute, Plon Germnay	Not specified	2	Scenedesmus obliquus	Low levels of food at different P content; EXP2 added dissolved P	Neonate dry mass, growth rates, reproduction	Exp1- neonates were born into the high P environment; Exp2- mothers were removed first to limit P exposure
DeMott et al.	1998	D. magna	Not specified	1	2	Scenedesmus obliquus, Synechococcus elongatus	P replete and limited diets + algae; algae mixes; % P additions to S.obliquus; radiolabeling	Growth and specific P content in animals; ingestion rates, assimilation and incoropoation of C:P; P-allocation
Frost et al.	2010	D. magna	Not specified	Not directly specified	2	Scenedesmus acutus	Algal P-levels	Growth rate of neonates, infection rate of neonates by Pasteuria romosa, age at maturation, clutch size		Phorphous stress is transferable across geneations but the strength of the effect is dependent upond the quality of the offspring environment.
Illic et al.	2019	D. magna, D. pulex	Cited from other papers	1 (1 clone from each species)	1 (measured consequences on eggs that would be F1)	Acutodesmus obliquus	PUFA levels + suppliments with EPA or ARA for a total of 19 treatments	Growth rates, fatty acids content, reproduction	3rd clutch neonates used
Martin-Creuzburg et al.	2008	D. magna	Not specified	1	1	Scenedesmus, Cryptomonas, Synechococcus, Anabaena, Aphanizomenon, and Microcystis; Mix of the above	Deit + suppliments of eicosapentaenoic acid/liposomes with cholesterol	Somatic growth, egg production	**Table of C:N/C:P ratios of food; 3rd clutch juveniles
Martin-Creuzburg et al.	2010	D. magna	Not specified	1	1	Scenedesmus obliquus, Synechococcus elongatus, Synechococcus elongatus, Nannochloropsis limnetica, Crptomonas	Diet (prescence absence of PUFAs) + suppliments of cholesterol	Life history, growth rates (somatic and population)	3rd clutch juveniles
Michels et al.	1998	D. magna	Gent UK, Clone C134	1	2	Scenedesmus acutus, Saccharomyces cerevisiae	Deit + maternal diet	Photactic behaivor, life table (age at maturation, clutch size, survival)
Muller-Navarra	1995	D. galeata	Lake Schohsee; labroratory clone	1	1	Scenedesmus acutus	Deit (organic elemental C, N, P and w3 fatty acid conetents)	Growth rate
Muller-Navarra	2006	D. galeata and hybrids	Lake Schohsee, Plon Germany	Not directly specified	1 (eggs that would be F1 analyzed)	Scenedesmus obliquus, Cryptomonas erosa, Nitzschia palea	Field study ; Monospecific diets	Animal and egg fatty acid content
Ravet et al.	2012	D. pulex	Clear Lake, California UAS	1	1	Micocystis, Scenedsmus + PUFA suppliments	Diet and PUFA levels	Growth rates, reprodction, PUFA levels necessary for somatic growth and egg production
Schlechtriem et al.	2006	D. pulex	Carolina Biological Supply, NC	1	1	Ankistrodesmus falcatus	Diet + Temperature	Levels of HUFA/PUFA, survival,
Scholtz et al.	2013	D. magna	Hungary (Clone Ho2)	1	2	Scenedesmus obliquus, Nannochloropsis limnetica, Cryptomonas	Food quality (polyunsatruated fatty acids); diet plust suppliments of liposomes with EPA/ARA	Susceptability to parasites and reproductive output, life history		Diets with increased PUFA increased offspring production and neonates had increased resistance
Scholtz et al.	2014	D. magna	Grober Binnensee, Germany	1	1	Scenedesmus obliquus (in Cyano medium), N. limnetica, Synechococcus elongatus	Diet (suppliments of ARA/EPA)+ Pseudomonas sp.	Mortality, reproduction, somatic gorwth rates	3rd clutch neonates collected within 12hrs; used mixes of algal and pathogen to create a desired C amount. 21 day experiemnt
Sperfeld and Wacker	2012	D. magna	Grober Binnensee, Germany	1	2	Scendesmus obliquus, Cryptomonas, Synechococcus elongatus	Temperature + Diet	Allocation of PUFAs in tissue, growth, reproduction, offpsring performance		Temperature dependent adjustments of PUFA concentations in animals
Sperfeld and Wacker	2015	D. magna	Grober Binnensee, Germany	1	2	Scenedesmus obliquus, N. limnetica, Synechococcus elongatus	Maternal Food quality (PUFA quantity)	Neonate growth repsonses to diets (ALA and or EPA)	Excellent experimental diagram; 3rd clutch neonates used	Mass specific growth responses of offspring to thteir own diet were impacted by the maternal diet.
Urabe and Sterner	2001	D. obtusa	Not specified	1	1 (counted neontates but did not used them for experiments)	Scenedesmus acutus	P and N contents of food source	Somatic growth (size at maturation, instar, age, intermolt duration), body length, length and width of eggs, diameter of yolk, number of neonates
von Elert	2002	D. galeata	Lake Contance	1	1	Scenedesmus obliquus, Stephanodiscus hantzschii	Diets (algea vs algae) ; PUFA supplimented diets	Somatic growth, fatty acid analysis	3rd brood animals used from 3 acclimation generations**
Wacker and von Elert	2001	D. galeata	Lake Contance	1	1	Scenedesmus obliquus, Stephanodiscus hantzschii	Deit (level of P; C:P); PUFA	Somatic growth (dry weights), lab vs field	2 generation acclimation, 3rd clutch offspring used
Wacker and Martin-Creuzberg	2007	D. magna	Grober Binnensee, Germany	1	1 (but study investigated maternal inlfuence on egg composition; did not look at how offspring developed)	Synechococcus elongatus, Nannochloropsis limnetica	Deit phases: preconditional, experimental, recovery	Egg wieght and oberservations, clutch size, egg size, maternal and egg tissue chemical quality,	Experiment started with <6hr old 'juveniles'
Weers et al.	1997	D. galeata	Ijsselmeer (clone DGY1)	1	1	Scenedesmus acutus, Chlamydomonas reinhardtii, Cryptomonas pyrenoidifera	Deit ratio of DHA:EPA (3 levels); radiolabeling of PUFAs/FA	Fatty acidy composition of tissue
Calcium
Giardini et al.	2015	D. magna	University of Guelph	1	1 (mother to offspring Ca levels but did not assy F1)	Chlorella vulgaris, Pseudokirchneriella subcapitata	Resource quality: Calcium limitiations	Embyronic development- can calcium be traced from mother to offsrping, embryonic development		Embyros do not equilibrate with environmental calcium levels. Allocation trade-off between mother and offspring in relation to calicum quantity. Calcium is tracable from mother to offspring.
Hessen et al.	2000	D. magna	Not stated	1	1 (did not use offspring from F0 == nenoates born into environment)	Selenastrum capricornutum	Ca concentration in media + Food level	Growth, reproduction, molting frequency	Exp began with 'egg carrying individuals'; neonates were born into the treament and assayed	2 experimetns : long vs short ; Ca depletion resulted in mortality
Tan and Wang	2009	D. magna	Not directly stated, larboratory reared 7+years	1	1 (two age groups)	Chlamydomonas reinhardtii	Ca concentration in media + Age of animal	Ca uptake and assimilation (radiolabeled)

## Sheet: Toxic Algae Table
Author	Year	Species	Isolated From	# of Clones	# of Generations	Algae Food Source	Does it occur with MC naturally or other toxic algae	Independent: Toxin Exposed to	Dependent: Measured or Assayed	Clutch mother came from	Mother Exposed	Clutch taken	Offsrping exposed
Schwarzenberger and von Elert	2013	D. magna	Pond Driehoek, Netherlands	1, Clone P	2	Chlamydomonas klinobasis	Not specified	Exposure to MC-LR	Expression of protease genes, growth rates	3rd	7th day, 1st clutch	3rd	At birth
von Elert et al.	2012	D. magna	Lake Binnensee, Germany	1	1	Scenedesmus obliquus	No	Exposure to and concentration of MC-LR	Emzyme characterization: chymotrypsin mass; growth rates	3rd	Not specified for Growth Exp, assumed good condition.	3rd	Within 8 hrs (Exp 2). Neonates grown in experimetnal media (20% toxic) for 6 days then transferred to (0%) for 4hr before harvesting. (Exp1)
Radersma et al.	2018	D. magna	Lake Bysjon, Sweeden	15	2	Scenedesmus obliquus	Frequentyly develops blooms, not every year	Exposure to MC; timing of exposure	Neonate production, offsprong fitness	3rd	Depended upon EXP set up. Some mothers it was whole life, others until 1st reproducitve event, or as an adult only	3rd, 2nd for one experiment	Same as the mother's treatment
Ortiz-Rodriguez et al.	2012	D. magna	Lake Muggelsee, Germany	1	2	Scenedesmus spp	>3 years in the lab, not specified	Exposure to MC-LR	Enzyme activity: GST, CAT, LDH, MDH, animal mass,	3rd and onwards	1-2 days old	Not specified	1-3 days old
Lyu et al.	2016	D. magna	Lake Taihu and Chaohu, China	2	2	Scenedesmus obliquus	Annual, heavy cyanobacterial blooms	Maternal food regimes: algae, nontoxic MC, toxic MC. 10, 20, and 40% mix of MC to algae with dosage increasing each week. F1s transferred into a 50/50 mix of toxic MC and algae	Life table for mothers. F1 characteristics measured survival day, age at maturation, total offspring, RNA/DNA ratio, SOD activity, and CAT activity	Not specified	Not specified, diagram shows neonate/juvenile	Last brood during the mother's 21 day exposure	Within 24hours of birth
Gustafsson et al.	2005	D. magna	Lund, Sweeden	1	3	Scenedesmus obliquus	No toxic cyanobacterial blooms in the past 5 years	Exposure to MC	Intrinsic rate of population increase (r), number of offspring, biomass of offspring, age at maturation, age at clutch release	Not specified	Within 24hours of birth	F2 from 2nd of F1, same for F3	12-36hours old
Zhu	2015	D. magna	No data, lab grown 10 years	1	3	Scenedesmus obliquus	Not specified aside from 10 year in lab, never in contact with MC or cyanobacteria	Mothers exposed to unionized ammonia and microcystin-LR (dose dependent)	Effect(s) on offspring- survival, development, and reproduction	3rd	Newborns, no time specified		Immediately after release
Trubetskova and Haney	2006	D. magna	Laboratory culture; originally isolated from Grosser Binnensee in Schleswig-Holstein Germany	1	1 (data collected from generation 2)	Chlorella vulgaris	Not specified	Exposure to and concentration of MC-LR	Growth, reproduction, survivorship, neonate size/weight/viability	3rd	5th adult instar to 7th adult instar	Not specified	NA
Jiang et al	2014	D. carinata	Shangyihu Pond, China	3	2	Chlorella pyrenoidosa	Not specified	Maternal food regimes- good or bad (toxic); daughters of both naïve and exposed mothers exposed to 50/50 mix of algae to MC	Life history data of daughters: average life span, net reproductive rate, generation time, intrinsic rate of population increase	Not specified	Within 24hours of birth	3rd	Birth, born into environment
Walls e t al.	1997	D. pulex	South West, Findland	12, 2 replicates per clone	2	Scenedesmus obtusiusculus	Yes, as well as other cyanobacteria	3 biotic conditions: Predator (chaoborus), L and HF, exposure to Microcystis	LHT: Size at Maturation, clutch size, total offspring number, age at maturation	Not specified	Mothers were raised on HF diet for 4 days. 2-day exposure to Chaborus conditioned water before assigning newborn animals to a different treatment	Not specified	Born into enrvironment
Reinikainen	1994/1995	D. pulex & D. longispina	Turku, Findland (separate ponds)	3 pulex, 2 longispina		Scenedesmus obtusiusculus	Unstable pond conditions (Unp data); used stock cultures from Lab	Food quality (diets with increasing concentrations of toxic algae)	Allocation of resources	3rd	Born into exp conditions	2nd or 3rd	At bith
Peng et al.	2017	D. similoides sinesis	Lake Junshan, Jiangxi provience	6, but only 2 for the ME experiement	2	Scenedesmus obliquus	Not specified	Exposure to M. aeruginosa	Effects on mother and offsrping LHTs (body length, clutch size, offspring total, intrinsic rate of population, survivorship). SOD activity	3rd	Depended upon EXP set up	Last brood	Same as the mother's treatment
Lyu et al.	2017	D. similoides sinesis	Lake Taihu, China	1	2	Scenedesmus obliquus	Annual, heavy cyanobacterial blooms	Maternal exposure to three different, ecologically relevant temperatures (15, 20, 30C) followed by offspring exposure to MC at 20C (control, 50% MC, 100%MC)	Effect(s) on mother LHT (age at maturation and 3rd clutch, body length of offspring at 3 clutch, number of offspring), protein content of newly released 3rd clutch offspring, intrinsic rate of population, average life span, net reproductive rate, generation time, clearence rate	3rd	To one of three temperatures, not MC	3rd	Within 12hours of birth
Brett	1993	D. longispinia	Lake Vallentuna, Sweeden	1	2	Rhodomonas minuta and Scendesmus acutus	Not specified	Resource level and quality (MC as low quality)	Life table and fitness assays	Not specified	Divded into 2 treatments	Not specified, long enough to be sure that they were products of maternal environment	Within 12hours of birth
Gills and Walsh	2019	D. pulicaria	Lake Allegquash and Laken Mendota, USA	45 (13 and 32 respectively)	3	Scenedesmus obliquus, Anabaena inaequalis	Low densities of cyanobacteria	Exposure to cyanobacteria	Age at maturation, number of embryos, clutch interval, size at maturation	Hatched from ephippia	F1 was	3rd	At birth
Lampert	1981	D. pulicaria	Lampert 1977	Not specified	1	Scendedesmus, Synechococcus elongatus, Microcystis aeruginosa, Aphanizomenon gracile	Not specified	Type of algea / combination	Life table, Survivorship (LC50), Filtering Rates	Not specified	"New born"	NA	NA
De Mott et al.	1991	D. pulicaria, D. hyalina, D. pulex	Crooked Lake and Little Crooked Lake in Columbia City IN USA	Not specified	1	Chlamydomonas reinhardi	Anabaena flosaquae, Microcystis aeruginosa	Type of algea / cell extracts / purified toxins	Survivorship (LC50), Clearence Rate,	Not specified	"New born"	NA	NA
Reinikainen	1994	D. pulex	Lake Littoistenjavi Turku, SW Findland	1	1	Scenedesmus obtusiusculus	Not specified	MC concentrations and animal life stage	Survivorship (LC50)	Not specified	Juvenile animals (under 24hrs) and adults (egg bearing)	NA	NA
Reinikainen et al.	1995	D. pulex	Lake Littoistenjavi Turku, SW Findland	1	1	Scenedesmus obtusiusculus	Not specified	MC conentrations, food concentrrations	Offspring Survivorship (Dead or aborted offsrpring)	Not specified	Pre-maturation	NA	NA
Sarnelle	1993	Field experiement with multiple species	Zaca Lake, Southern California USA	Not specified	Not specifed	Field experiement with multiple species	Occurs with natural blooms	Effects of herbivores	Body size, death rates, abundance, clearance rate, depth rate, algale species	NA	NA	NA	NA
Rohrlack et al	1999	D. galeata	Laboratory culture	1	1	Chlorella minutissima	Not specified; study used toxic and non-toxic Microcystis	Exposure to mutatnt and wt Microcystis	Life Table, ingestion rate	Not specified	Not specified, "adult females with simiiar body lengths"	Not specified	Not specified
Arnold	1971	D. pulex	Oncida Lake, New York UAS	2	1	Ankistrodesmus falcatus, Chlorealla vulgaris, Chlorella pyrenoidosa, Chlamydomonas sp., Yeast	**Anacystis nidulans, Synechococcus elongata, Merismopedia sp., Anabaena flosaquae, Synechocystis sp., Gloeocapsa alpiicola	Exposure to toxic / non-toxic blue-green algea	Life table, radicative tracer experiments (speicies composition within gut)	Not specified	Not specified	NA	NA
Schwarzenberger et al.	2010	D. magna	Aachener Weiher in Cologne	1	1	Scenedesmus obliquus	Not specified	Exposure to and concentration of MC	Enzyme activitiy: chymotrypsin	3rd (within-12 hours)	24-hours	NA	NA
Asselman et al.	2012	D. pulex	Laboratory culture, BassHaunt Lake, Ontario Canada	1	1	Ankistrodesmus falcatus	Not specified	Exposure to MC	Gene expression	Not specified	NA	NA	NA

## Sheet: Predation Table
Author	Year	Species	Isolated From	# of clones	# of Generations	Independent: Predator	Dependent: Measured or Assayed	Initial Exposure: Experimental (if 1 generation) F0 (if more than 1)	Offpsring Exposed (overlap with maternal exposure Y/N)	Other
Agrawal et al.	1999	D. cucullata	Thaler Lake, Germany	1	3	Leptodora kindtii, Chaoborus flavicans	Morphology	From birth; transferred between environments after egg deposit	Brief overlap
Schield et al.	2016	D. ambigua	Dodge Pond, Connecticut USA	1	2	Lepomis auritus, injured Daphnia conspecifics	Epigenetic changes	From birth for 10 days. **Note 1st and 2nd cluthc neonnates used	Not directly speicified, animals were collected within 12hours of birth and treated according to exp design. At best, breif overlap with maternal environment. Does not state they were removed
Hales et al.	2017	D. ambigua	Dodge Pond, Connecticut USA	1	3	Planktivorous fish; vertebrate; Redbreast sunfish	Differential gene expression	Within 12 hours of birth (3rd clutch animals)	Not directly speicified, animals were collected within 12hours of birth and treated according to exp design. At best, breif overlap with maternal environment. Does not state they were removed
Walsh et al.	2015	D. ambigua	Connecticut: Bride, Dodge, Gardner, Long, Quonnipaug, Wyassup	26 clones from 6 lakes (hathced ephippia)	4	Alewife (Alosa pseudoharengus) primary; Blue gill, pumpkinseed, redbreast sunfish, white perch secondary	Life history repsonses	Within 12 hours of birth	Transition from F0 to F1, media was free of predator cue for animals that were needing to be unexposed. *Breif overlap of maternal envrionment, animlas were removed within 12 horus and placed into new environment
Walsh et al.	2016	D. ambigua	Connecticut: Bride, Dodge, Gordon, Amos, Gardner, Long, Black, Quonnipaug, Wyassup	120 clones from 9 lakes	2	Alewife (Alosa pseudoharengus) primary; Blue gill, pumpkinseed, redbreast sunfish, white perch secondary; *injured daphnia conspecifics	Life history repsonses (age at maturation, size at maturation, clutch size)	Within 12 hours of birth	*Breif overlap of maternal envrionment, animlas were removed within 12 horus and placed into new environment
De Meester	1993	D. magna	Blankaart (Western Flanders), Ghent, Driehoekvijver pond in Heusden (Eastern Flanders)	19	1	Bream (Abramis brama), roach (Rutilus rutilus)	Phototactic behvior	From egg to adult (2nd brood) and as and adult (post 2nd brood); **The generations producing F0 were all, aside from one treatement, unexposed.	NA
Imai et al.	2009	D. pulex	NIES clone, Tsukuba Japan	1	2	Chaoborus	Regulatory systems for the indcution of defensive morphs during embryonic and post embryonic development: neckteeth and tail spine length, size of embryos/juveniles, number of eggs produced	As embryos (removed from brood chamber), duration of exposure ranged depending on design	Yes
Tollrian	1995	D. pulex	Canada	1	2	Chaoborus and food level	Life history repsonses and defensive morph formation in repsonse to kiaromone; Food level repsonse	Mothers of F0 generation were placed into individual beakers one day before release and treated with pred cue. Emrbyo exposed and released into media; also late embryonic stages	Yes, offspring reared in either Chaborus or control media
Walls et al.	1997	D. pulex	SW Findland; ponds or rock pools	12	2	Chaoborus, food levels, Microcystis (Note: Mochlyonyx also a natural predator of the clones)	Life history repsonses + interactions between biotic factors	At 4 days, approximately two days before egg production	Not specified; animals were assigned at birth but no mention if the mother was removed from the enivronment before
Mikulski and Pijanowska	2010	D. magna	Binnensee Lake (North West Germany)	1	2	Carassius carassius, Fish	Life history repsonses	At varying parts of their development, instar stages listed in publication (all exposure was for 7hrs)	Yes, birth and molting times were detected withing '5min' windows and 2 F1 offspring were placed into treated or untreated conditions	Makes direct mention that 3-generations were used before F0. All animals taken from 3rd clutch
Mikulski and Pijanowska	2017	D. magna	Binnensee Lake (North West Germany)	1	2	Carassius carassius, Fish	Importance of maternal and own risk perception in multi trait repsonse	From birth until vitellogenesis	No	Used a single 'grandmother' and her first clutch offspring as F0*** Makes a clear distinction to remove mothers from the environment before the embryo has time to detect environmental changes
Stibor and Lampert	2000	D. hyalina	Schohsee Lake, Plon Germany	20 for one experiment; 20 for another	2	Chaoborus and Fish (natural predators include Perca fluviatilis and Rutilus rutilus)	Life history repsonses , allocation of resources	Large field study and labroatory experiment simulating natural exposure times	Yes	The twenty animals taken for long term studies were kept for 6 generations to lessen potential maternal effects
Miyakawa et al.	2010	D. pulex	Lake Kasumigaura, Japan (NIES clone)	1	1	Chaoborus	Gene expression	As embryos	NA
Dzialowski et al.	2003	D. lumholtzi	Clinton Reservoir, Lawrence KS	1	1	Chaoborus punctipennis, Lepomis marcochirus	Morphology and Life history responses (life table)	From birth	NA	Difference in repsonse between the two predators (delyaed reproduction vs swtich to resting egg)
Krueger and Dodson	1981	D. pulex	Wisconson	Not specified directly (10 replicates used EXP 1; 5 in EXP 2)	1 *but documented neonate production	Chaoborus + conspecifics from injurged/eaten Daphnia	Induction of morphological defences, offspring production, body size	Gravid females used, assuming this to mean F0 animals would have been exposed as embryos. EXP 2 states embroys of vairous stages used	NA	Interesting article with D. minnehaha references
Havel and Dodson	1984	D. pulex	Arboretum pond, Madison Wisconson	Not specified directly	1	Chaoborus (natural predation also inlcudes Simocephalus serrulatus)	Paper deals with predation evaision based on morphology	2nd and 3rd instars were used. NOTE the field aniamls pre-exposed were used in additon to lab unexposed	NA
Graeve et al.	2021	D. lumholtzi	Fairfeild Reservoir, Texas	1	3	Gasterosteus aculeatus	Head and tail spine growth based on maternal vs embryonic exposure	1st instar juvenile	Depended on experimental design, if needed then mothers were removed one instar before ovulation ensuring no overlap	Only used animals from 2nd and 3rd clutch
Weiss et al.	2012	D. pulex	Not specified	1	1	Chaoborus, Gasterosteus aceuleatus	Morphological defences, 'stength of neck teeth production', life histroy (body length at maturation, number of eggs, age at maturation)	As disceted embyros (eye formation has already occurred)	NA	Also used neurotransmitters (GABA)
Barbosa et al.	2014	D. magna	Not specified, Clone F	1	2	Danio rerio (also factor in Temperature)	Brood size, neonate length, time between broods, spine length	From birth	Yes, photographs were taken at brith
Hebert and Grewe	1981	D. ambigua	Collins Lake, Kingston Ontario; Comber Ontario; Neoga Illinois; St. Louis Missouri; Lake Oglethorpe, Athens Georgia; Lake Poinsett Cocoa Florida	6	2	Chaoborus (two different species) + injured D. pulex	Helmet size, body length, carapace spine length	Initial experiments exposed adult animals; Subsequent experiments adults were exposed	Yes, animals were inspected 10 days after experiment began; neonates were removed for the first three days to ensure all aniamls were products of eggs deposited after the study began
Rosenberg et al.	2015	D. pulex	Canada	1 (R9)	2	Chaoborus	Gene expression; RNAseq	Mothers exposed during late embyronic stages	Yes, collected at first juvenile instar
Grant and Bayly	1981	D. carinata, cephalata, longicephala, angulata, magniceps, wankeltae	53 bodies of water near Melbourne Australia	Not specified directly	2	Anisops calcaratus (Notonectid) ; also used temperature, turbulence, oxygen	Crest growth	Common garden experiemtns started with juveniles	Yes
Dodson	1988a	D. galeata mendotae, D. retrocurva	Lake Monoma, Wisconsin; Lake Waubesa, Wisconsin	2 (one from each species)	2	Chaoborus, Notonecta, Lepomis (also used food level)	Core body length, head length, tailspine length, lipid index, number of eggs	Common garden experiemtns started with animals of various ages; exposure lasted for 7 days	Yes, offspring were born into the maternal environment and collected (listed as neonates)
Dodson	1988b	D. ambigua, D. galeata mendotae, D. obtusa, D. parvula, D. pulex, D. retrocurva	Lake Wingra, Wisconsin; Lake Monona, Wisconsin; Utah Rock Pool, Utah; Lake Texoma, Oklahoma; Big Muskie Lake, Wisconsin; Lake Waubesa Wisconsin; Lake Mendota, Wisconsin	8 (7 species)	Not specified	Chaoborus, Notonecta, Lepomis	Behavioral repsonses	Not specified	NA	2 kinds of experiments: predator exposure via mesh vs predator exposure via cultured water (is it a chemcial in the water)
Weiss et al.	2015	D. longicephala	Lara Pond, Australia	1	1	Notonecta	Inducible defences, body length, tail spine length, crest height and width	New born (1st instar) for seven instars	NA
Barry	2002	D. pulex	Lab culture (L.J. Weider from Max Planck Institute)	1	1	Chaoborus	Number of neckteeth	Dissected, black-eyed embryos (late stage) from females ranging in age	NA
Naraki et al.	2013	D. pulex	Hokkaido University, Sapporo Japan	1	1	Chaoborus	Inducible defences and stage (embyro vs juvenile)	As dissected embyos, no specific time point stated	NA
